# Supplementary material for: The effect size, study design, and development experience in commercially sponsored studies for new drug applications in approved drugs
Source: Springerplus. 2014 Dec 15;3:740. doi: 10.1186/2193-1801-3-740 (PMC4320132; doi:10.1186/2193-1801-3-740)
Supplement: Supplementary file 1 — Additional file 1: Table S1: List of data source. (XLS 83 KB) [file 40064_2014_1497_MOESM1_ESM.xls]

## Sheet: Sheet1
Table 1 List of data source
Disease	Drug	Data source	Study No.	Reference and URL of CTDs in Pharmaceutical and Medical Devices Agency website
Bronchial asthma	ketotifen	published literature	NA	Kumagai A, Takahashi T, Shida T, Tomioka H, Mitsui S, Sudo M, Saito H, Takishima T, Mue S, Akasaka K, Sanbe M, Amano K, Ono Y, Kimura H, Kobayashi S, Nemoto T, Aoki H, Ishizaki T, Makino S, Ikemori R, Yoshida S, Tanaka M, Torii T, Horiuchi Y, Kawakami Y, Adachi M, Nakajima S, Yamaguchi M, Morishita A, Kuriyama H, et al. (1980) Clinical evaluation of HC20-511 (ketotifen), a new oral anti-anaphylac…
			NA	Kumagai A, Takahashi T, Shida T, Tomioka H, Miyata M, Matsuyama R, Saito N, Mitsui S, Sudo M, Saito H, Takishima T, Mue S, Akasaka K, Ono Y, Kimura H, Kondo A, Tsukioka K, Kobayashi S, Nemoto T, Aoki H, Abe O, Ishizaki T, Makino S, Ikemori R, Yoshida S, Tanaka M, Torii T, Horiuchi Y, Kawakami Y, Adachi M, et al. (1982) Clinical evaluation of HC20-511 (ketotifen), a new oral anti-anaphylactic comp…
	tranilast	published literature	NA	Ito K, Hattori J, Iwakura M, Mizutani A, Mizutani N, Ishioroshi T, Katayama A, Senda Y, Ogura Y, Ishikawa Y, Horiba M, Takagi K, Koda A (1978) A dose ranging study of N-(3',4'-dimethoxycinnamoyl) anthranilic acid (N-5'), a new anti-allergic drug, in patients with bronchial asthma. Journal of Clinical and Experimental Medicine 106: 576-585. [in Japanese]
			NA	Yagura T, Shida T, Yamamura Y, Mitsui S, Kawakami Y, Horiuchi Y, Sudo M, Miyamoto T, Takahashi T, Nakagawa S, Asano T, Miyata R, Matsuyama R, Sato M, Tamura M, Komuro A, Takishima T, Mue S, Ishizaki T, Makino S, Ikemori R, Kobayashi S, Nemoto T, Kumagai A, Tomioka H, Tanaka M, Ito K, Mano K, Okudaira H, Morita H, et al. (1982) Clinical Evaluation of N-5, an anti-allergic drug, in patients with br…
	azelastine	published literature	NA	Makino S, Ishizaki T, Nagano H, Tomioka H, Shida T, Kabe J, Hamada A, Nakajima S, Kawakami Y, Yamamoto K, Kamijima K, Miyata R, Kanazawa T, Takahashi H, Miura K, Tamura M, Sudo M, Kitazawa T, Takishima T, Mue S, Tamura G, Kasukawa R, Ohara M, Kumakawa H, Kondo A, Ikemori R, Motojima S, Kira S, Danbara T, Mieno T, et al. (1986) Clinical evaluation of E-0659 (azelastine) in bronchial asthma: A mult…
	amlexanox	published literature	NA	Kishimoto S, Miyamoto T, Shida T, Igarashi T (1986) Clinical Evaluation of amlexanox (AA-673) in patients with bronchial asthma. A multi-center double-blind study in comparison with tranilast. Journal of Clinical and Experimental Medicine 38: 1005-1030. [in Japanese]
	repirinast	published literature	NA	Miyamoto T, Takahashi T, Shida T, Kabe J, Makino S, Kawakami Y, Kamijima K, Yamamaoto K, Miyata R, Sato M, Tamura M, Komuro A, Miya K, Takishima T, Mue S, Tamura G, Kanazawa T, Miura K, Onodera K, Hatate Y, Yasui S, Takahashi K, Ikeda H, Kasukawa R, Ohara M, Watanabe K, Kobayashi S, Kurosawa M, Ikemori R, Yoshida H, et al. (1986) Clinical evaluation of MY-5116, a new anti-allergic drug, in adult …
	ibudilast	published literature	NA	Takahashi S, Kawakami Y, Takishima T, Mue S, Kobayashi S, Nemoto T, Miyamoto A, Shida T, Kohno O, Koda A, Kishimoto S, Hamada A, Nagano H (1986) Clinical evaluation of KC-404, a new anti-asthmatic agent, in the treatment of bronchial asthma. Multi-center double-blind study in comparison with tranilast. Clinical Evaluation 14:373-403. [in Japanese]
	mequitazine	published literature	NA	Nagano H, Hirose T, Takishima T, Kobayashi S, Makino S, Shida T, Tomioka H, Takahashi T, Miyamoto A, Kishimoto S, Ogawa N (1988) Clinical evaluation of mequitazine (LM209) on bronchial asthma. Multicenter double-blind comparative study with ketotifen. Journal of Clinical Therapeutics & Medicine 4: 1013-1040. [in Japanese]
	pemirolast	published literature	NA	Yoshida S, Tomioka H, Takijima T, Kobayashi S, Makino S, Miyamoto T, Takahashi T, Shida T, Kishimoto S, Nagano H (1989) Clinical evaluation of an orally antiallergic agent, TBX, in adult bronchial asthma: Multi-center double-blind study in comparison with tranilast. Japanese Pharmacology & Therapeutics 17: 221-269. [in Japanese]
	sodium cromoglicate	published literature	NA	Shida T, Miyamoto T, Kishimoto S (1986) A double blind placebo-controlled group-comparative study of DSCG aerosol in adult patients with bronchial asthma. Journal of Clinical Therapeutics & Medicine 2: 1291-1311. [in Japanese]
			NA	Shida T, Miyamoto T, Kishimoto S, Miyata M, Sato M, Tamura M, Kitazawa T, Takishima T, Mue S, Kobayashi S, Nemoto T, Makino S, Ikemori R, Yoshida H, Tomioka T, Ota K, Okudaira H, Nakagawa T, Yamaguchi M, Takizawa T, Takubo T, Mano K, Urata C, Kabe J, Kudo K, Sano Y, Miyamoto Y, Watanabe K, Nakazawa H, Tanaka M, et al. (1986) Clinical evaluation of DSCG aerosol in adult patients with bronchial ast…
	ozagrel	published literature	NA	Makino S, Miyamoto T, Takishima T, Shida T, Nagano H, Nakashima M, Hanaoka K (1990) Utility of OKY-046 HCI H20, a selective thromboxane synthetase inhibitor on adult bronchial asthma multi-center comparative double-blind clinical study with azelastine hydrochloride. Journal of Clinical Therapeutics & Medicine 6: 2131-2166. [in Japanese]
			NA	Miyamoto T, Ito K, Makino S, Shida T, Nagano H, Takishima T, Nakashima M (1990) Clinical evaluation of OKY-046 in adult patients with bronchial astuma. A multi-center double-blind dose finding study. Journal of Clinical and Experimental Medicine 154: 385-406. [in Japanese]
	epinastine	published literature	NA	Takishima T, Miyamoto T, Shida T, Kishimoto S, Nagano H, Nakashima M, Mue S, Kawakami Y, Munakata M, Tamura M, Mori H, Kanazawa T, Miura K, Hayashi M, Tsuburaya T, Kimura K, Takasugi R, Matsumoto N, Tamura G, Yamauchi K, Yasui S, Takahashi K, Osanai K, Kasukawa R, Ohara M, Ishikawa K, Taguchi S, Makino S, Yamai T, Toda M, et al. (1992) Clinical study of WAL801CL (epinastine) on adult Bronchial As…
	seratrodast	published literature	NA	Nakajima S, Miyamoto T, Takashima T, Shida T, Makino S, Kishimoto S, Nagano H, Kimura I, Suetsugu S, Ogawa N (1993) Dose finding study of AA-2414, a thromboxane A2 receptor antagonist, in adult patients with bronchial asthma: Establishment of optimal dose in multi-center double-blind comparative study. Journal of Clinical Therapeutics & Medicine 9: 101-137 [in Japanese]
			NA	Nakajima S, Miyamoto T, Takashima T, Shida T, Makino S, Kishimoto S, Nagano H, Kimura I, Suetsugu S, Ogawa N (1994) Clinical Evaluation of AA-2414, a new thromboxane A2 receptor antagonist in adult patients with bronchial asthma. A double-blind study with azelastine hydrochloride. Journal of Clinical and Experimental Medicine 168: 295-324. [in Japanese]
	budesonide	published literature	NA	Miyamoto T, Takahashi T, Nakajima S, Makino S, Yamakido M, Makino K, Nakashima M (1997) Clinical evaluation of budesonide turbuhaler in patients with bronchial asthma. A double blind palcebo-controlled dose finding study. Allergology & Immunology 4, S-1: 26-50. [in Japanese]
			NA	Miyamoto T, Takahashi T, Nakajima S, Makino S, Yamakido M, Makino K, Nakashima M (1997) A comparative study of budesonide turbuhaler with beclometasone dipropionate pMDI. Allergology & Immunology 4, S-1: 88-108. [in Japanese]
	zafirlukast	CTD	NA	Pharmaceutical and Medical Devices Agency (2000) Common technical documents of zafirlukast posted on the Japanese regulatory agency site. http://www.info.pmda.go.jp/shinyaku/g001215/index.html [in Japanese]. Accessed 15 Sep 2014.
			NA
	montelukast	CTD	NA	Pharmaceutical and Medical Devices Agency (2001) Common technical documents of montelukast sodium posted on the Japanese regulatory agency site. http://www.info.pmda.go.jp/shinyaku/P200100026/index.html [in Japanese]. Accessed 15 Sep 2014.
			NA
	beclometasone dipropionate	CTD	NA	Pharmaceutical and Medical Devices Agency (2002) Common technical documents of beclometasone dipropionate posted on the Japanese regulatory agency site. http://www.info.pmda.go.jp/shinyaku/P200200022/index.html [in Japanese]. Accessed 15 Sep 2014.
	ciclesonide	CTD	BTR-15/003	Pharmaceutical and Medical Devices Agency (2007) Common technical documents of ciclesonide posted on the Japanese regulatory agency site. http://www.info.pmda.go.jp/shinyaku/P200700029/index.html [in Japanese]. Accessed 15 Sep 2014.
			BTR-15/004
	salmeterol and fluticasone	CTD	815DA-03	Pharmaceutical and Medical Devices Agency (2007) Common technical documents of salmeterol xinafoate/fluticasone propionate posted on the Japanese regulatory agency site. http://www.info.pmda.go.jp/shinyaku/P200700022/index.html [in Japanese]. Accessed 15 Sep 2014.
Depression	amoxapine	published literature	NA	Yamamoto H, Endo S, Harada K, Kubota I, Kiribayashi S, Saeki A, Matsumura E, Yamada K, Simizu Y, Iwasaki M, Fukusa H, Kuraoka Y, Kurose Y, Ochi H, Hirose S, Fujinami S, Iwasaki Y, Fujiki T, Saitou T, Nakanishi A, Ochi M, Morioka K, Onda H, Ogawa N (1981) A double blind study of amoxapine and sulpiride in the treatments of depression and depressive state. Japanese Journal of Clinical Psychiatry 10…
			NA	Takahashi R, Sakuma A, Hara T, Kazamatsuri H, Mori A, Saitou Y, Murasaki M, Oguchi T, Sakurai M, Yuzuriha T, Takemura M, Kurokawa E, Kurita H (1977) Comparison of efficacy of amoxapine and imipramine in depression by double blind, controlled study- Multiclinical study using WHO standard assessment schedule for depression. Japanese Journal of Clinical Psychiatry 6: 845-861. [in Japanese]
	lofepramine	published literature	NA	Kudo Y, Kawamura K, Shibahara Y, Shimada T, Taii S, Taniguchi K, Tsutsumi S, Tomoda T, Miyosi K, Murakami H, Yura R (1976) Clinical evaluation of lofepramine with a double-blind method. Journal of Clinical and Experimental Medicine 99: 44-63. [in Japanese]
			NA	Mori A, Noguchi T, Okada M, Ohara K, Ideta T, Murasaki M, Ito S (1977) Comparison of clinical effects of lofepramine and imipramine on depression using double blind technique. Japanese Journal of Clinical Psychiatry 6: 417-442. [in Japanese]
			NA	Kimura M, Fukamati K, Nakagawa T, Aoki H, Ago Y, Ono M, Kawano T, Sakata T, Suehiro K, Takayama T, Hamanaka Y, Maeda S, Murase M (1978) Clinical evaluation of lofepramine. A double-blind study with amitriptyline. Japanese Pharmacology & Therapeutics 6: 2058-2099. [in Japanese]
	mianserin hydrochloride	published literature	NA	Onodera I, Yamashita I, Suzuki T, Ito K, Saito Y, Asano H, Hirabayasi Y, Togasi Y, Togashi Y, Itou K, Okada F, Kobayashi Y, Kato T, Takahashi S, Endo M, Kobayashi R, Yamahana Y, Murata T, Yoshimura Y, Okajima K, Morita S, Miyagishi T, Fujieda T, Mori Y, Uchida F (1980) Clinical evaluation of GB94 (mianserin hydrochloride) on antidepressant effects using double-blind comparative technique with imi…
			NA	Nakano T, Okamoto K, Inanaga K, Suwaki H, Sasaki K, Otsuki S, Yokoyama S, Kuyama C, Watanabe M, Hayasi Y, Shinagawa S, Kuroda K, Hirata J, Sutara M, Edamatsu K, Kishimoto S, Ichikawa M, Hazama H, Fukuda T, Inoue H, Sunami Y, Kashiwagi T, Ishizu H, Ideshita H, Sarai K, Hikiji A, Morita H, Ishibashi A, Nakamura M, Ogawa N (1980) A comparative clinical trial of mianserin and imipramine in the treatm…
			NA	Okuma F, Okuwaki K, Nakagawa S, Hada H, Noguchi T, Inoue R, Iwanaga M, Takahashi Y, Hasegawa K, Amamoto H, Igawa G, Haruhara C, Mizushima S, Nagata T, Shinfuku N, Shimizu S, Mori A, Kino A, Shiozaki Y, Yokoyama H, Nishida K, Aoki H, Eto J, Ishida T, Harada T, Yamada O, Nagayama K, Yuhara A, Shimazono Y, Ito R (1980) Comparison of efficacy of mianserin and dimetacrine in a multicenter double-blind…
	setiptiline (teciptiline)	published literature	NA	Shimizu M, Mori A, Hada H, Noguchi T, Hasegawa K, Nakagawara M, Omori K, Ito R, Shimazono Y (1987) A multiclinic double-blind controlled study on clinical efficacy of MOD-20 (teciptiline maleate) and amitriptyline. Japanese Journal of Clinical Psychiatry 16: 1355-1367. [in Japanese]
			NA	Kobayashi Y, Kobayashi R, Onodera I, Ito K, Takahashi S, Chiba T (1987) Clinical evaluation of MOD-20 (teciptiline maleate) on antidepressant effects using double blind comparative technique with mianserin. Clinical Psychiatry 29: 311-328. [in Japanese]
	trazodone	published literature	NA	Murasaki M, Kurihara M, Takahashi R, Ito H, Mori A, Hasagawa K, Endo S, Kamijima K, Higuchi T, Yagi G (1990) Clinical effectiveness of KB-831 (trazodone hydrochloride), a new antidepressant, on depression. A clinical phase II study by double-blind method. Clinical Evaluation 18: 251-277. [in Japanese]
			NA	Murasaki M, Kurihara M, Takahashi R, Mori A, Hasegawa K, Endo S, Kamijima K, Higuchi T, Yagi G (1990) Clinical effects of trazodone(KB-831) on depression. A double-blind comparative study using amitriptyline as a standard drug. Clinical Evaluation 18: 279-313. [in Japanese]
			NA	Namiki M, Okuse T, Suzuki J, Kawakami K, Sasaki D, Nozoe S, Yamaguchi T, Yamauchi Y, Ogawa N (1991) Double-blind clinical evaluation of a new antidepressant drug, trazodone hydrochloride (KB-831). The Japanese Journal of Clinical and Experimental Medicine 68: 1497-1513. [in Japanese]
			NA	Tsutsui S, Katsura T, Suematsu H, Nakano K, Tsuboi K, Tahara K, Igarashi M, Saito T, Kawano T, Kamoshita I, Sano S, Kikuchi T, Yamamoto H, Matsuzaki H, Yamaoka M, Ichijo T, Nakagawa S, Nanba T, Yamada R, Oshita A, Kitamura Y, Shinoda T, Endo T, Shibuya K (1990) Clinical evaluation of trazodone hydrochloride, new antidepressant, in the field of internal medicine. A double blind controlled study in…
	dosulepin	published literature	NA	Takahashi R, Kurihara M, Miura S, Sakurai S, Noguchi T, Motomura H, Hasue I, Suzuki K, Jinbo S, Hada H, Fujitani Y, Shigeta M, Yabuki A, Matsudaira J, Masuda Y, Yagi G, Kamijima K, Koga Y, Kabeshima Y, Narita S, Komiya E, Shikano T, Kaizawa S, Kanamura H, Tsuiki D, Hironaka I, Kusumoto S, Kunijima O, Masui K, Akiyama A, et al. (1983) Comparison of clinical effect on depression of dosulepin and am…
			NA	Kudo Y, Kawakita Y, Ichimaru S, Aoki F, Inui M, Inoue O, Ueeda K, Oishi K, Ohno T, Kagono Y, Kitajima S, Saito M, Sakai T, Suzuki T, Tanaka S, Taniguchi K, Tabushi K, Tsutsumi S, Nakajima T, Hatashita Y, Yura R (1983) Clinical evaluation of dosulepin with a double-blind method. Journal of Clinical and Experimental Medicine 125: 136-156. [in Japanese]
	milnacipran	published literature	NA	Matsubara R, Onodera I, Ito K, Okada F, Asano Y. (1995) Clinical evaluation of milnacipran hydrochloride (TN-912) on depression and depressive status. Phase III clinical trial with imipramine hydrochloride as a control drug. Journal of Clinical Therapeutics & Medicine 11: 819-842. [in Japanese]
			NA	Endo S, Miura S, Murasaki M, Miyasaka M, Yamauchi T, Asai M Ushijima S, Kamjima K, Hasegawa K, Kariya T, Kudo Y, Nakajima T, Nishimura T, Nakane Y, Ogura T (1995) Clinical evaluation of milnacipran hydrochloride, a new antidepressant for depression and depressive state. Phase III clinical trial with mianserin hydrochloride as a control drug. Clinical Evaluation 23: 39-64. [in Japanese]
	fluvoxamine	published literature	NA	Namiki M, Mutoh E, Minemoto H, lshikawa Y, Okuse S, Hisamura M, Kondo T, Kondo F, Takahashi S, Sasaki D, Chiba T, Itakura K, Takahashi S, Tanaka Y, Taguchi F, Takahashi H, Shibayama Y, Muranaka K, Tsutsui S, Suematsu H, Kikuchi T, Katsura K, Taira Y, Murakami M, Sogo M, Yamaoka M, Yamamoto H, Saito T, Nanba N, Muramatsu Y, et al. (1996) Clinical phase III study of SME3110 (fluvoxamine maleate) in…
			NA	Murasaki M, Mori A, Yamashita I, Yamashita M, Kamajima K, Hasegawa K, Kudo Y, Saito M, Watanabe S, Ogura T, Kobayashi Y, Kobayashi R, Ohmori K, Yamauchi T, Hirose T, Endo S, Toru M, Miura S, Tamura A, Ushijima S, Suzuki J, Takemasa K, Masuda Y, Fukumizu Y, Nomura S, Komiya H, Kariya T, Yamaguchi S, Kasahara Y, Nakajima T, et al. (1998) Clinical evaluation of SME3110 (fluvoxamine maleate), a selec…
			NA	Murasaki M, Mori A, Miura S, Kurihara M, Yamashita I, Asai M, Kamijima K, Hasegawa K, Kudo Y, Saito M, Watanabe S, Ogura T, Koyama T, Kobayashi Y, Kobayashi R, Fukushima Y, Hishikawa Y, Totsuka S, Niwa S, Machiyama Y, Ohmori K, Tamauchi T, Moriya N, Toru M, Ushijima S, Endo S, Suzuki J, Kanamura H, Shimizu M, Tamura A, et al. (1998) Clinical evaluation of SME3110 (fluvoxamine maleate) in the trea…
	paroxetine	CTD	NA	Pharmaceutical and Medical Devices Agency (2000) Common technical documents of paroxetine hydrochloride hydrate posted on the Japanese regulatory agency site. http://www.info.pmda.go.jp/shinyaku/g000905/index.html [in Japanese]. Accessed 15 Sep 2014.
			NA
			NA
	sertraline	CTD	STL-JP-93-602	Pharmaceutical and Medical Devices Agency (2006) Common technical documents of sertraline hydrochloride posted on the Japanese regulatory agency site. http://www.info.pmda.go.jp/shinyaku/P200600015/index.html [in Japanese]. Accessed 15 Sep 2014.
			STL-JP-94-607
			STL-JP-94-608
	mirtazapine	CTD	9902	Pharmaceutical and Medical Devices Agency (2009) Common technical documents of mirtazapine posted on the Japanese regulatory agency site. http://www.info.pmda.go.jp/shinyaku/P200900035/index.html [in Japanese]. Accessed 15 Sep 2014.
			1
	duloxetine	CTD	16A203C	Pharmaceutical and Medical Devices Agency (2010) Common technical documents of duloxetine hydrochloride posted on the Japanese regulatory agency site. http://www.info.pmda.go.jp/shinyaku/P201000006/index.html [in Japanese]. Accessed 15 Sep 2014.
			12A2027
	escitalopram	CTD	MLD55-11MDD21	Pharmaceutical and Medical Devices Agency (2011) Common technical documents of escitalopram oxalate posted on the Japanese regulatory agency site. http://www.info.pmda.go.jp/shinyaku/P201100076/index.html [in Japanese]. Accessed 15 Sep 2014.
			MLD5511M31
Diabetes	acarbose	published literature	NA	Goto Y, Nakagawa S, Goto Y, Hosoya N, Orimo H, Ikeda Y, Sakamoto N, Fukui I, Tarui S, Baba S, Kaneko T, Mimura G, Nakano S (1989) Clinical evaluation of BAY g 5421 (acarbose) in Patients with NIDDM. A double-blind placebo-controlled study. Journal of Clinical and Experimental Medicine 149: 591-618. [in Japanese]
	voglibose	published literature	NA	Goto Y, Baba S, Nakagawa S, Kuzuya K, Hirata Y, Akanuma Y, Sakamoto N, Sigeta Y, Tarui S, Keneko T, Mimura G (1992) Clinical evaluation of α-glucosidase inhibitor AO-128 in patients with NIDDM. A phase III double-blind comparative study. Journal of Clinical and Experimental Medicine 160: 943-971. [in Japanese]
	glimepiride	published literature	NA	Kaneko T, Sakamoto N, Toyota T, Akanuma Y, Shigeta Y, Shichiri M (1997) Clinical evaluation of glimepiride (HOE490) in patients with non-insulin-dependent diabetes mellitus. A double-blind study versus gliclazide (phase III additional study). Journal of Clinical Therapeutics & Medicine 13: 4479-4511. [in Japanese]
			NA	Toyota T, Fukao A, Kaneko T, Suda T, Maruhama Y, Satoh J (1997) Clinical evaluation of glimepiride (HOE490) in non-insulin-dependent diabetes mellitus. A double-blind placebo-controlled study/phase III additional Study. Journal of Clinical Therapeutics & Medicine 13: 4457-4478. [in Japanese]
		CTD	NA	Pharmaceutical and Medical Devices Agency (1999) Common technical documents of glimepiride posted on the Japanese regulatory agency site. http://www.info.pmda.go.jp/shinyaku/g990912/index.html [in Japanese]. Accessed 15 Sep 2014.
	pioglitazone	published literature	NA	Kaneko T, Sakamoto N, Toyota T, Akanuma Y, Shigeta Y, Shichiri M, Nakano S (1997) Dose ranging study of AD-4833 in adult patients with NIDDM. A double-blind comparative study with 4 dose arms. The Japanese Journal of Clinical and Experimental Medicine. 74: 1250-1277. [in Japanese]
			NA	Kaneko T, Baba S, Toyota T, Akanuma Y, Sakamoto N, Shigeta Y, Shichiri M, Nakano S (1997) Clinical evaluation of AD-4833 in non-insulin-dependent diabetes mellitus. A double-blind placebo-controlled study. The Japanese Journal of Clinical and Experimental Medicine. 74: 1491-1514. [in Japanese]
	nateglinide	published literature	NA	Shigeta Y, Kazuya T, Omori Y, Ohashi Y, Kosaka K. (1997) Phase III study of a novel hypoglycemic agent, AY4166, on NIDDM patients in Japan (2): Placebo-controlled multicenter double blind study. Clinical Pharmacology and Therapy 7: 729-754. [in Japanese]
			NA	Kosaka K, Kikuchi M, Tarui S, Shigeta Y, Kazuya T, Akanuma Y, Toyoda T, Ohashi Y (1997) Phase-III study of a novel hypoglycemic agent, AY4166, on NIDDM patients in Japan(1): alpha-glucosidase inhibitor, voglibose-controlled multicenter double blind study. Clinical Pharmacology and Therapy 7: 699-727. [in Japanese]
	mitiglinide	CTD	KAD-204	Pharmaceutical and Medical Devices Agency (2004) Common technical documents of mitiglinide calcium hydrate posted on the Japanese regulatory agency site. http://www.info.pmda.go.jp/shinyaku/P200400007/index.html [in Japanese]. Accessed 15 Sep 2014.
			KAD-320
	miglitol	CTD	NA	Pharmaceutical and Medical Devices Agency (2005) Common technical documents of miglitol posted on the Japanese regulatory agency site. http://www.info.pmda.go.jp/shinyaku/P200500031/index.html [in Japanese]. Accessed 15 Sep 2014.
			NA
	sitagliptin	CTD	A201	Pharmaceutical and Medical Devices Agency (2009) Common technical documents of sitagliptin phosphate hydrate posted on the Japanese regulatory agency site. http://www.info.pmda.go.jp/shinyaku/P200900043/index.html [in Japanese]. Accessed 15 Sep 2014.
			A202
			P054
	vildagliptin	Interview Form	1202	Pharmaceutical and Medical Devices Agency (2010) Common technical documents of vildagliptin posted on the Japanese regulatory agency site. http://www.info.pmda.go.jp/shinyaku/P201000008/index.html [in Japanese]. Accessed 15 Sep 2014.
			1301
			1303
	liraglutide	CTD	NN2211-1334	Pharmaceutical and Medical Devices Agency (2010) Common technical documents of liraglutide (genetical recombination) posted on the Japanese regulatory agency site. http://www.info.pmda.go.jp/shinyaku/P201000012/index.html [in Japanese]. Accessed 15 Sep 2014.
			NN2211-1700
	metformin	CTD	D3002006	Pharmaceutical and Medical Devices Agency (2010) Common technical documents of metformin hydrochloride posted on the Japanese regulatory agency site. http://www.info.pmda.go.jp/shinyaku/P201000009/index.html [in Japanese]. Accessed 15 Sep 2014.
Hypertension	propranolol	published literature	NA	Omae T, Fukiyama K, Kumamoto K, Arakawa K, Ikeda M, Kato M, Hashiba K, Aoi W, Suzuki S, Tanaka K, Morotomi Y, Kusunoki R, Notomi A, Mikasa A, Ogawa S, Hamada M, Takeda T, Shigematsu T, Inazawa M, Sasaki H, Ono T, Oniki H, Torii S, Inada Y, Ogushi T, Ishigami T, Iino K, Katayama T, Hayano M, Oh F, et al. (1978) Hypotensive effect of propranolol in patients with mild essential hypertension. Compari…
	guanfacine	published literature	NA	Murakami M, Abe K, Ikeda M, Inagaki Y, Uzawa H, Onodera K, Oda M, Omae T, Kanazawa T, Kaneko Y, Kawai C, Kawasaki T, Kawabe A, Kimura T, Kusukawa R, Kuramoto K, Goto Y, Kokufu T, Sato T, Shimizu N, Shimizu M, Takeuchi J, Takezawa H, Takeda R, Takeda T, Tamura K, Niitani H, Nomura G, Haraoka S, Hashiba K, et al. (1982) Clinical efficacy of guanfacine in patients with essential hypertension in comb…
	pindolol	published literature	NA	Murakami M, Ikeda M, Ishihara K, Ohike Y, Hagino K, Kaneko Y, Kinoshita Y, Kimura E, Kimura T, Kusunoki N, Kuramoto K, Goto Y, Sato T, Sato Y, Shimizu N, Takeuchi J, Takeda T, Niitani H, Nishikawa M, Ogino K, Hashiba K, Hatano M, Haraoka S, Masuyama Y, Mise J, Minaguchi K, Miyanishi M, Murao M, Murakami E, Muramatsu J, et al (1980) Clinical efficacy and usefulness of pindolol in patients with ess…
	meticrane	published literature	NA	Abe H, Nukada T, Kuriyama Y, Masuyama Y, Seki I, Akioka H, Tetsutani T, Aoki K, Okuda K, Sawada M, Shibata N, Mizutani T, Ozeki T, Sutani T, Takagi M, Ichinose S, Motooka T, Kawamori K, Oji T, Kadota I, Kurose K, Sugitani Y, Kudo Y, Ikeda J (1976) Clinical evaluation of meticrane. A double-blind comparative study with trichlormethiazide. Journal of Clinical and Experimental Medicine 98: 742-760. …
	nicardipine	published literature	NA	Yamada K, Nakashima M, Toyama J, Mizuno Y, Yamazaki N, Watanabe T, Sotohata I, Yasui S, Ogawa K, Kambe T, Aoki K, Hirakawa S, Takezawa H, Kabuagi T (1981) Clinical efficacy of nicardipine hydrochloride (YC-93) in patients with essential hypertension. A double-blind comparative study with ecarazine hydrochloride. Journal of Clinical and Experimental Medicine 118: 306-324. [in Japanese]
	atenolol/metoprolol	published literature	NA	Shibata N, Sugita M, Akagami H, Okamoto K, Okishio T, Fujioka T, Nasu T, Murao S, Matsuda Y, Kadota I, Hattori M, Okada M, Sasaki Y (1984) Clinical efficacy of atenolol in patients with essential hypertension. A comparative study with metoprolol with an envelope method. The Japanese Journal of Clinical and Experimental Medicine 61: 2327-2337. [in Japanese]
	bunazosin	published literature	NA	Kaneko Y, Yasuda H, Fukuchi S, Ikeda T, Kuramoro K, Nukada T, Arakawa K (1983) Clinical evaluation of E-643 in patients with essential hypertension. A multi-center double-blind comparative study with hydralazine (monotherapy and combination therapy with thiazides.) Journal of Clinical and Experimental Medicine 124: 216-245. [in Japanese]
	indapamide	published literature	NA	Murakami M, Aoki K, Arai O, Iimura O, Ikezaki H, Ikeda M, Ito K, Inagaki Y, Uchida E, Ono Z, Ozawa Y, Onodera K, Orita Y, Kajiwara N, Kaneko H, Kaneko Y, Kanda Y, Kishimoto M, Kuramoto K, Koide K, Saito T, Sato S, Sato R, Sanjo T, Sugimoto T, Takasawa A, Takeda T, Tsukiyama H, Tsuchiya Y, Nakakura S (1982) Clinical efficacy of indapamide in patients with essential hypertension. A multi-center dou…
	terazosin	published literature	NA	Yoshinaga K, Miura Y, Abe K, Kamei F, Watanabe Y, Tanaka T, Gunji A (1988) Efficacy and usefulness of terazosin hydrochloride in patients with essential hypertension. Multicenter comparative study by envelope method; A comparison with labetarol hydrochloride. Japanese Pharmacology & Therapeutics 16: 1245-1266. [in Japanese]
	urapidil	published literature	NA	Kaneko Y, Ishii M, Yoshida H, Yoshinaga K, Inagaki Y, Taniguchi K, Mizuno Y, Omae T, Takeda T, Abe H, Kokubu T, Arakawa K, Fujishima M, Ebihara A, Sakuma A (1987) Clinical evaluation of BKU (slow release urapidil) monotherapy and adjunctive therapy with diuretic of the thiazide type in patients with essential hypertension. A double-blind parallel comparative study with prazosin. Journal of Clinic…
	cilazapril	published literature	NA	Yoshinaga K, Saruta T, Kaneko Y, Arakawa K, Iimura O, Inagaki Y, Ishii M, Takeda R, Mizuno Y, Kumahara Y, Masuyama Y, Kokubu T, Nakashima M (1989) Evaluation of efficacy and safety of cilazapril versus enalapril in patients with essential hypertension. A double-blind parallel comparative study. Journal of Clinical Therapeutics & Medicine 5: 1837-1913. [in Japanese]
	manidipine	published literature	NA	Kaneko Y, Fukiyama K, Iimura O, Yoshinaga K, Inagaki Y, Ishii M, Saruta T, Yamada K, Kumahara Y, Omae T, Kokubu T, Arakawa K, Fujishima M (1989) Clinical evaluation of manidipine hydrochloride in patients with essential hypertension. A double-blind comparative study with nicardipine hydrochloride. Journal of Clinical and Experimental Medicine 151: 471-492. [in Japanese]
	doxazosin	published literature	NA	Omae T, Koshiro Fujiyama, Iimura O, Yoshinaga K, Inagaki Y, Ishii M, Kaneko Y, Yamada K, Ijichi H, Takeda T, Kuramochi M, Kokubu T, Ebihara A, Nakashima M (1988) Clinical evaluation of doxazosin mesilate in patients with essential hypertension. A double-blind comparative study with prazosin hydrochloride. Journal of Clinical and Experimental Medicine146: 673-691. [in Japanese]
	lisinopril	published literature	NA	Arakawa K, Iimura O, Yoshinaga K, Inagaki Y, Ishii M, Saruta T, Kajiwara N, Kaneko Y, Yamada K, Omae T, Kumahara Y, Takeda T, Kokubu T, Fujishima M, Abe K, Sasakuri M, Sakuma A (1990) Studies on clinical usefulness of lisinopril (MK-521) for essential hypertension. Double blind comparative test by using enalapril as control agent. The Medical Frontline 45: 1031-1057. [in Japanese]
	betaxolol	published literature	NA	Yoshinaga K, Kokubu T, Saruta T, Ishii M, Kaneko Y, Mizuno Y, Omae T, Takeda T, Masuyama Y, Hiwada K, Arakawa K, Nakashima M (1990) Clinical utility of betaxolol hydrochloride in monotherapy on essential hypertension. Double blind group comparative study vs slow release propranolol hydrochloride. Journal of Clinical Therapeutics & Medicine 6: 2657-2688. [in Japanese]
	celiprolol	published literature	NA	Abe H, Kaneko Y, Omae T, Kokubu T, Iimura O, Yoshinaga K, Ishii M, Inagaki Y, Mizuno Y, Arakawa K, Yoneda S, Ebihara A (1989) Clinical evaluation of celiprolol hydrochloride (NBP-582) on essential hypertension. double-blind group comparative study vs propranolol hydrochloride. Journal of Clinical Therapeutics & Medicine 5: 2321-2365. [in Japanese]
	carvedilol	published literature	NA	Goto Y, Ogihara T, Kumahara Y, Ikeda M, Yoshinaga K, Arakawa K, Iimura O, Ishii M, Kokubu T, Takeda T, Murakami E, Nakashima M (1990) Clinical efficacy of carvedilol (DQ-2466) in patients with essential hypertension: A double-blind comparative study with labetalol. The Japanese Journal of Clinical and Experimental Medicine 67: 1869-1894. [in Japanese]
			NA	Yoshinaga K, Ogihara T, Goto Y, Kumahara Y, Ikeda M, Arakawa K, Abe K, Iimura O, Ishii M, Kokubu T, Saruta T, Takeda T, Muarkami E, Nakashim M (1992) Clinical efficacy of carvedilol (DQ-2466) in essential hypertension: A double-blind comparison against nadolol. The Japanese Journal of Clinical and Experimental Medicine 69:2593-2617. [in Japanese]
	imidapril	published literature	NA	Saruta T, Omae T, Kuramochi M, limura O, Yoshinaga K, Abe K, Ishii M, Watanabe T, Takeda T, Ito K, Kokubu T, Fujishima M, Arakawa K, Nakashima M (1992) Clinical usefulness of imidapril hydrochloride (ACE/TA-6366) on essential hypertension. A double-blind comparative study with enalapril maleate. Journal of Clinical Therapeutics & Medicine 8: 661-697. [in Japanese]
	temocapril	published literature	NA	Yoshinaga K, Abe K, Iimura O, Kuramoto K, Saruta T, Kaneko Y, Ishii M, Takeda R, Mizuno Y, Omae T, Ogihara T, Masuyama Y, Kajiyama G, Arakawa K, Fujishima M, Fukiyama K (1992) Clinical evaluation of temocapril hydrochloride (CS-622) monotherapy in patients with essential hypertension. A double-blind comparative study with enalapril maleate. Clinical Evaluation 20: 11-44. [in Japanese]
	efonidipine	published literature	NA	Yamada K, Ishii M, Mizuno Y, Nakashima M, Ohashi Y (1992) Clinical evaluation of NZ-105 in patients with essential hypertension. A double-blind comparative study with nicardipine hydrochloride. Journal of Clinical and Experimental Medicine 161: 275-292. [in Japanese]
	bevantolol	published literature	NA	Arakawa K, Ishii M, Iimura O, Yoshinaga K, Inagaki Y, Saruta T, Yamazaki N, Takeda T, Kokubu T, Fujishima M, Ebihara A (1992) Clinical evaluation of bevantolol hydrochloride (NC-1400) in monotherapy for essential hypertension. Double blind comparison with metoprolol tartrate. Journal of Clinical Therapeutics & Medicine 8: 2147-2191. [in Japanese]
	quinapril	published literature	NA	Kuramoto K, Fukiyama K, Iimura T, Yoshinaga K, Saruta T, Ishii M, Kuramochi M, Mizuno Y, Ishikawa H, Kokubu T, Ogihara T, Fujishima M, Arakawa K, Nakashima M (1994) Clinical evaluation of quinapril in patients with essential hypertension. A double-blind comparative study with enarapril. Journal of Clinical and Experimental Medicine 169: 369-406. [in Japanese]
	cilnidipine	published literature	NA	Ishii M, Omae T, Matsuoka H, Iimura O, Abe K, Inagaki Y, Saruta T, Mizuno Y, Takeda R, Ogihara T, Takeda T, Hiwada K, Arakawa K, Fujishima M, Fukiyama K, Gunji A, Nisigaki M (1993) A multi-center double-blind comparison stusy of FRC-8653 (cilnidipine) and nicardipine-retard in patients with essential hypertension. Japanese Pharmacology & Therapeutics 21: 59-97. [in Japanese]
	felodipine	published literature	NA	Arakawa K, Iimura O, Yoshinaga K, Saruta T, Ishii M, Omae T, Takeda T, Kokubu T, Kumahara Y, Fujishima M, Nakashima M (1992) Clinical evaluation of felodipine (CGH 869) monotherapy in essential hypertension. Double-blind comparative study with nifedipine (Adalat L). Journal of Clinical Therapeutics & Medicine 8: 2659-2691. [in Japanese]
	aranidipine	published literature	NA	Arakawa K, Iimura O, Onodera S, Yoshinaga K, Abe K, Saruta T, Ishii M, Mizuno Y, Murakami E, Ogihara T, Takeda T, Kajiyama G, Hiwada K, Fukiyama K, Ebihara A (1995) Clinical evaluation of MPC-1304 on essential hypertension. A double-blind study comparing with nicardipine-retard. Journal of Clinical Therapeutics & Medicine 11: 1503-1534. [in Japanese]
	trandolapril	published literature	NA	Arakawa K, Saruta T, Iimura O, Abe K, Kuramoto K, Kurokawa K, Ishii M, Mizuno Y, Takeda T, Ogihara T, Hiwada K (1992) Clinical evaluation of angiotensin converting enzyme inhibitor, trandolapril (RU 44570) in patients with essential hypertension. Multi-centered double-blind comparative study in comparison with enalapril maleate. Clinical EvaluationClinical Evaluation 20: 477-511. [in Japanese]
	perindopril erbumine	published literature	NA	Yoshinaga K, Saruta T, Abe K, Arakawa K, Iimura O, Ishii M, Ogihara T, Takeda T, Takeda R, Fujishima M, Ohashi Y (1997) Clinical evaluation of monotherapy with perindopril erbumine (SED-9490), an ACE Inhibitor, in the treatment of essential hypertension. Double-blind parallel comparison with enalapril maleate. Journal of Clinical Therapeutics & Medicine 13: 4259-4297. [in Japanese]
	candesartan cilexetil	published literature	NA	Arakawa K, Ogihara T, Iimura O, Abe K, Saruta T, Ishii M, Hiwada K, Fujishima M, Fukiyama K, Sakuma A (1998) Evaluation of clinical usefulness of TCV-116 (candesartan cilexetil) in patients with essential hypertension. A double-blind, parallel group-comparison study using enalapril maleate as control drug. Journal of Clinical Therapeutics & Medicine 14: 871-918. [in Japanese]
	valsartan	CTD	NA	Pharmaceutical and Medical Devices Agency (2000) Common technical documents of valsartan posted on the Japanese regulatory agency site. http://www.info.pmda.go.jp/shinyaku/g000906/index.html [in Japanese]. Accessed 15 Sep 2014.
	olmesartan medoxomil	CTD	5-35	Pharmaceutical and Medical Devices Agency (2004) Common technical documents of olmesartan medoxomil posted on the Japanese regulatory agency site. http://www.info.pmda.go.jp/shinyaku/P200400005/index.html [in Japanese]. Accessed 15 Sep 2014.
	telmisartan	CTD	NA	Pharmaceutical and Medical Devices Agency (2002) Common technical documents of telmisartan posted on the Japanese regulatory agency site. http://www.info.pmda.go.jp/shinyaku/P200200038/index.html [in Japanese]. Accessed 15 Sep 2014.
	aliskiren	Interview Form	1201	Pharmaceutical and Medical Devices Agency (2009) Common technical documents of telmisartan posted on the Japanese regulatory agency site. http://www.info.pmda.go.jp/shinyaku/P200900037/index.html [in Japanese]. Accessed 15 Sep 2014.
			1301
	eplerenone	CTD	403	Pharmaceutical and Medical Devices Agency (2007) Common technical documents of eplerenone posted on the Japanese regulatory agency site. http://www.info.pmda.go.jp/shinyaku/P200700032/index.html [in Japanese]. Accessed 15 Sep 2014.
	irbesartan	CTD	E2233	Pharmaceutical and Medical Devices Agency (2008) Common technical documents of irbesartan posted on the Japanese regulatory agency site. http://www.info.pmda.go.jp/shinyaku/P200800021/index.html [in Japanese]. Accessed 15 Sep 2014.
			E2231
			E2235
Schizophrenia	clocapramine	published literature	NA	Kurihara M, Ito H, Kato N, Kawakita Y, Kudo Y, Mori A (1983) Clinical evaluation of clocapramine (Clofekton) in schizophrenia. A double-blind comparison of clocapramine, haloperidol and perphenazine. Japanese Journal of Clinical Psychiatry 12: 519-538. [in Japanese]
	timiperone	published literature	NA	Nakazawa T, Ohara K, Sawa Y, Odo S, Nomura S, Ito M, Ukei N, Iwao Y, Kawase R, Matsui H, Sawa J, Onagawa A, Arioka I, Sugimura S, Onaka Y, Katsuda S, Edakubo T, Suzuki Y, Okuyama T, Kawaguchi S, Kawaguchi K, Hattori S, Nakashima M (1982) A double blind comparative study of timiperone and clocapramine in the treatment of schizophrenia. Japanese Journal of Clinical Psychiatry 11: 101-115. [in Japan…
			NA	Takahashi R, Inanaga K, Samejima T, Sarai K, Asada S, Otsuki S, Nakano S (1982) Clinical evaluation of timiperone and perphenazine in a multi-center double blind study. The Japanese Journal of Clinical and Experimental Medicine 59: 939-951. [in Japanese]
			NA	Kariya T, Shimazono Y, Yamashita I, Sugano K, Toru M, Mori A, Murasaki M, Ito S (1981) Comparison of clinical effects of timiperone and haloperidol on schizophrenia using double blind technique. Japanese Journal of Clinical Psychiatry 10: 1281-1301. [in Japanese]
	bromperidol	published literature	NA	Mukasa H, Matsunaga K, Nakamura J, Takii O, Hashimoto M, Tsujimaru H, Mine K, Tejima S, Horikawa K, Tanaka K, Yamada S, Funazu K, Kato I, Utimura N, Horikawa Y, Imato N, Nishijima H, Matsunaga H, Sato H, Ariakwa K, Miura T, Nakano T, Yamaguchi E, Fukutomi T, Ishibashi A, Shibata D, Mukasa H, Ogata M, Imasato K, Kotorii K, et al. (1984) A double blind comparison of bromperidol and clocapramine on …
			NA	Kodama H, Sarai K, Nakahara T, Nakagawa K, Okada M, Yonekawa K, Masuda H, Morioka S, Sagawa M, Tsukahara N, Ueno N, Takizawa S, Terai E, Osawa T, Ishii T, Segawa Y, Yodokawa Y, Yamanaka Y, Sone T, Masuda K, Ishii T, Ideshita H, Morikawa R, Asaumi Y, Shinagawa K (1984) A double blind comparison of bromperidol and haloperidol on schizophrenia. Japanese Journal of Medicine and Pharmaceutical Science…
			NA	Onodera I, Ito K, Ito K, Asano H, Kobayashi Y, Kawai S, Yamashita I, Fukazu R, Miyosi N, Kobayashi R, Hirabayasi Y, Honma H, Kimura N, Suzuki T, Togashi Y, Yamahana Y, Yoshimura H, Tanabe M, Narita G (1984) A double blind comparison of bromperidol and haloperidol in hospitalized patients with schizophrenia. The Clinical Report 18: 3349-3371. [in Japanese]
			NA	Kudo Y, Ichimaru S, Kawakita Y, Saito M, Sakai T, Nishimura K, Hitomi K, Ito S (1984) A double-blinded comparison of bromperidol and clocapramine on schizophrenia. Japanese Journal of Clinical Psychiatry 13: 1283-1301. [in Japanese]
			NA	Ito H, Anno H, Fujii Y, Hasegawa Y, Ikegami H, Ishigooka J, Kaizawa S, Kamijima K, Kamisada M, Kawachi Y, Koga Y, Kuroiwa T, Maekawa M, Masuda Y, Matsuno M, Murasaki M, Nakano Y, Nakazawa A, Nakajima S, Ogita K, Ohtsuka N, Tsuchiya Y, Sumiyoshi A, Suzuki T, Takamiya M, Tateyama M, Esuji E, Tsukada O, Waki Y, Yagi G, et al. (1985) Clinical evaluation of bromperidol, a new investigational butyrophe…
	sultopride	published literature	NA	Mori A, Murasaki M, Kamijima K, Ito H, Noguchi T, Hasegawa K, Kaneno S, Ohkubo Y, Takao K, Suzuki T, Kazuhiro O, Nakano Y, Kamisada M, Kawachi Y, Haba R, Tsumura T, Haruhara C, Sakai M, Sugawara M, Sakano M, Uchiyama M, Suzuki T, Igarashi Y, Hasegawa Y, Ikegami H, Aoba Y, Tsukamoto T, Yamaguchi N, Kawakatsu T, Matsui H, et al. (1986) Clinical evaluation of sultopride on schizophrenic patients in …
			NA	Kudo Y, Ichimaru S, Kawakita Y, Saito M, Sakai T, Higashi Y, Hayano T (1986) A double-blind evaluation of sultopride (MS-5024) vs sulpiride for the treatment of schizophrenia. Clinical Psychiatry 28: 803-822. [in Japanese]
	nemonapride	published literature	NA	Mori A, Kazamatsuri H, Kaneno S, Kamajima K, Kariya T, Murasaki M, Yagi G (1989) A double-blind comparison of a new benzamide compound YM-09151 with haloperidol in the treatment of schizophrenia. Clinical Evaluation 17: 349-377. [in Japanese]
			NA	Kudo Y, Igawa G, Kawakita Y, Saito M, Sakai T, Nakajima T, Nishimura K, Higashi Y, Hitomi K (1989) A double-blind comparative study of a new benzamide compound YM-09151 with sulpiride in the treatment of schizophrenia. Journal of Clinical Therapeutics & Medicine 5: 2149-2175. [in Japanese]
	fluphenazine decanoate	published literature	NA	Kaneno S, Ohkuma T, Yamashita I, Mori A, Yagi G, Kudo Y, Kawakita Y, Nakane Y (1991) A double-blind comparative study on the efficacy and safety of fluphenazine decanoate (SQ10, 733) and oral haloperidol in the treatment of schizophrenia Patients. Clinical Evaluation 19:15-45. [in Japanese]
	perospirone	CTD	NA	Pharmaceutical and Medical Devices Agency (2000) Common technical documents of perospirone hydrochloride hydrate posted on the Japanese regulatory agency site. http://www.info.pmda.go.jp/shinyaku/g001211/index.html [in Japanese]. Accessed 15 Sep 2014.
			NA
	olanzapine	CTD	NA	Pharmaceutical and Medical Devices Agency (2000) Common technical documents of olanzapine posted on the Japanese regulatory agency site. http://www.info.pmda.go.jp/shinyaku/g001214/index.html [in Japanese]. Accessed 15 Sep 2014.
	quetiapine	CTD	NA	Pharmaceutical and Medical Devices Agency (2000) Common technical documents of quetiapine fumarate posted on the Japanese regulatory agency site. http://www.info.pmda.go.jp/shinyaku/g001204/index.html [in Japanese]. Accessed 15 Sep 2014.
			NA
	aripiprazole	CTD	031-95-002	Pharmaceutical and Medical Devices Agency (2006) Common technical documents of aripiprazole posted on the Japanese regulatory agency site. http://www.info.pmda.go.jp/shinyaku/P200600001/index.html [in Japanese]. Accessed 15 Sep 2014.
			031-95-003
	blonanserin	CTD	AD5423-301-5	Pharmaceutical and Medical Devices Agency (2008) Common technical documents of blonanserin posted on the Japanese regulatory agency site. http://www.info.pmda.go.jp/shinyaku/P200800002/index.html [in Japanese]. Accessed 15 Sep 2014.
			AD5423-308-17
	risperidone	CTD	RIS-JPN-S31	Pharmaceutical and Medical Devices Agency (2009) Common technical documents of risperidone posted on the Japanese regulatory agency site. http://www.info.pmda.go.jp/shinyaku/P200900022/index.html [in Japanese]. Accessed 15 Sep 2014.
	paliperidone	CTD	JNS007ER-JPN-S31	Pharmaceutical and Medical Devices Agency (2010) Common technical documents of paliperidone posted on the Japanese regulatory agency site [in Japanese]. http://www.info.pmda.go.jp/shinyaku/P201000064/index.html. Accessed 15 Sep 2014.
